# Supplementary material for: A New General Correlation for the Influence Parameter in Density Gradient Theory and Peng–Robinson Equation of State for n-Alkanes
Source: Molecules. 2024 Nov 28;29(23):5643. doi: 10.3390/molecules29235643 (PMC11643655; doi:10.3390/molecules29235643)
Supplement: Supplementary file 1 [file molecules-29-05643-s001.zip]

Archive with 1 entries (1 files):
- molecules-3306083-supplementary.pdf
